# Supplementary material for: Development of a Medication-Related Osteonecrosis of the Jaw Prediction Model Using the FDA Adverse Event Reporting System Database and Machine Learning
Source: Pharmaceuticals (Basel). 2025 Mar 17;18(3):423. doi: 10.3390/ph18030423 (PMC11945420; doi:10.3390/ph18030423)
Supplement: Supplementary file 1 [file pharmaceuticals-18-00423-s001.zip › Supplementary Table S1.xlsx]

## Sheet: S1
Supplementary Table S1. 70 MRONJ-positive drugs and 139 MRONJ-negative drugs.
No	Drug name	ATC code	MRONJ	Reporting Odds Ratio	ln (Reporting Odds Ratio). [X axis in Figure 1]	P-value of Fisher's exact test	-log (P-value of Fisher's exact test). [Y axis in Figure 1]	Phi(φ) coefficient	Number of reports in [a] in Figure 3.	Number of reports in [b] in Figure 3.	Number of reports in [c] in Figure 3.	Number of reports in [d] in Figure 3.	Number of reports in [a+b] in Figure 3.	Number of reports in [log(a+b)] in Figure 3.	Intramuscular (%)	Intraperitoneal (%)	Intravenous (%)	Oral (%)	Subcutaneous (%)	Topical (%)	Transdermal (%)	Total (%)
1	Denosumab	M05BX04	Positive drug	373.781	5.92367	<.0001	308	0.136	907	11995	2520	12453033	12902	4.11066	1.79948	0	1.20575	0.156565	96.8077	0.0203331	0.0101665	100
2	Zoledronic acid	M05BA08	Positive drug	140.704	4.94666	<.0001	308	0.078	702	22792	2725	12442236	23494	4.37096	0.294495	0.0116632	98.927	0.472358	0.291579	0.00291579	0	100
3	Alendronic acid	M05BA04	Positive drug	36.688	3.60245	<.0001	297.953	0.026	264	28342	3163	12436686	28606	4.45646	0.0085553	0	0.139736	98.8678	0.966748	0.0171106	0	100
4	Ibandronic acid	M05BA06	Positive drug	35.7736	3.57721	<.0001	104.538	0.015	92	9655	3335	12455373	9747	3.98887	0.123077	0	23.8923	75.7846	0.2	0	0	100
5	Sunitinib	L01EX01	Positive drug	10.3009	2.33223	<.0001	41.1541	0.007	65	23527	3362	12441501	23592	4.37276	0.00476372	0	0.0571646	99.9238	0.0142912	0	0	100
6	Dexamethasone	A01AC02 C05AA09 D07AB19 D07XB05 D10AA03 H02AB02 R01AD03 S01BA01 S01CB01 S02BA06 S03BA01	Positive drug	4.12222	1.41639	<.0001	18.0312	0.003	60	54090	3367	12410938	54150	4.7336	0.922807	0	21.5499	76.4269	0.292991	0.793614	0.0138421	100
7	Colecalciferol	A11CC05	Positive drug	21.1301	3.0507	<.0001	50.911	0.009	55	9700	3372	12455328	9755	3.98923	0.0844832	0.0140805	2.43593	97.1698	0.154886	0.140805	0	100
8	Bevacizumab	L01FG01 S01LA08	Positive drug	7.96421	2.07496	<.0001	27.4458	0.005	51	23826	3376	12441202	23877	4.37798	0.0383835	0.101442	99.1062	0.353677	0.339968	0.0548336	0.00548336	100
9	Lenalidomide	L04AX04	Positive drug	3.0712	1.12207	<.0001	9.989	0.002	47	56769	3380	12408259	56816	4.75447	0	0	0.0565319	99.9318	0.0107533	0.000307238	0.000614477	100
10	Everolimus	L01EG02 L04AH02	Positive drug	4.38881	1.47906	<.0001	12.8246	0.003	39	33020	3388	12432008	33059	4.51929	0.0519038	0	0.081563	99.8109	0.0370741	0.00741482	0.0111222	100
11	Letrozole	L02BG04	Positive drug	10.3441	2.33642	<.0001	24.503	0.005	38	13672	3389	12451356	13710	4.13704	0.00712301	0	0.249306	99.6082	0.128214	0	0.00712301	100
12	Prednisolone	A01AC04 A07EA01 C05AA04 D07AA03 D07XA02 H02AB06 R01AD02 S01BA04 S01CB02 S02BA03 S03BA02	Positive drug	4.80711	1.5701	<.0001	13.0121	0.003	36	27844	3391	12437184	27880	4.44529	0.0477485	0	6.75457	91.6991	0.0808051	1.33328	0.0844781	100
13	Risedronic acid	M05BA07	Positive drug	16.499	2.8033	<.0001	27.5485	0.006	33	7451	3394	12457577	7484	3.87413	0	0	0.223214	99.7608	0.0159439	0	0	100
14	Exemestane	L02BG06	Positive drug	13.9211	2.6334	<.0001	24.5357	0.005	32	8564	3395	12456464	8596	3.9343	0.0188324	0	0.207156	99.7552	0.0188324	0	0	100
15	Palbociclib	L01EF01	Positive drug	8.96165	2.19295	<.0001	18.4021	0.004	31	12886	3396	12452142	12917	4.11116	0.0472707	0	0.0323431	99.903	0.0174155	0	0	100
16	Paclitaxel	L01CD01	Positive drug	3.4201	1.22967	<.0001	7.377	0.002	29	31556	3398	12433472	31585	4.49948	0.111177	0.750443	98.3011	0.555884	0.270993	0.00347427	0.00694855	100
17	Calcium carbonate	A02AC01 A12AA04	Positive drug	18.1896	2.90085	<.0001	24.6035	0.006	28	5742	3399	12459286	5770	3.76118	0.019992	5.03798	1.11955	93.6425	0.059976	0.119952	0	100
18	Docetaxel	L01CD02	Positive drug	2.63718	0.969709	<.0001	4.53893	0.001	25	35323	3402	12429705	35348	4.54836	0.0138351	0.0691754	99.291	0.432346	0.159103	0.0242114	0.0103763	100
19	Prednisone	A07EA03 H02AB07	Positive drug	3.97159	1.37917	<.0001	7.63984	0.002	25	23477	3402	12441551	23502	4.3711	0.0372902	0	6.05842	93.2778	0.390305	0.186451	0.0497203	100
20	Pamidronic acid	M05BA03	Positive drug	54.806	4.0038	<.0001	29.6218	0.009	22	1502	3405	12463526	1524	3.18298	0.173611	0	98.8194	0.798611	0.208333	0	0	100
21	Magnesium carbonate	A02AA01 A06AD01	Positive drug	66.0102	4.18981	<.0001	31.3544	0.01	22	1247	3405	12463781	1269	3.10346	0	0	0.404858	99.1903	0	0.404858	0	100
22	Cabozantinib	L01EX07	Positive drug	6.07607	1.80436	<.0001	9.61688	0.003	21	12934	3406	12452094	12955	4.11244	0	0	0.0910709	99.9089	0	0	0	100
23	Capecitabine	L01BC06	Positive drug	2.55677	0.938743	0.0005	3.26671	0.001	18	26397	3409	12438631	26415	4.42185	0.00391543	0.00195771	0.931872	99.0192	0.0391543	0.00195771	0.00195771	100
24	Abiraterone	L01XK52	Positive drug	7.01643	1.94826	<.0001	8.3168	0.003	16	8586	3411	12456442	8602	3.9346	0	0	0.0258015	99.9097	0.0451526	0.00967555	0.00967555	100
25	Pazopanib	L01EX03	Positive drug	4.22303	1.44055	<.0001	5.1165	0.002	15	13392	3412	12451636	13407	4.12733	0.0126871	0	0.044405	99.8731	0.0253743	0.00634357	0.0380614	100
26	Trastuzumab	L01FD01	Positive drug	3.99908	1.38606	<.0001	4.265	0.001	13	12311	3414	12452717	12324	4.09075	0.080028	0.0100035	83.1141	0.380133	16.4157	0	0	100
27	Fulvestrant	L02BA03	Positive drug	12.0003	2.48493	<.0001	9.56253	0.003	13	4105	3414	12460923	4118	3.61469	94.5003	0	1.70752	1.96941	1.8018	0.0104756	0.0104756	100
28	Ribociclib	L01EF02	Positive drug	3.3472	1.20813	0.0009	3.04922	0.001	11	12522	3416	12452506	12533	4.09806	0.0311867	0	0.109153	99.7973	0.0389833	0	0.02339	100
29	Triptorelin	L02AE04	Positive drug	41.7662	3.73209	<.0001	13.8339	0.006	11	1004	3416	12464024	1015	3.00647	86.3781	0	1.20942	0.60471	11.8078	0	0	100
30	Bortezomib	L01XG01	Positive drug	1.99561	0.690952	0.0477	1.32132	0.001	10	19161	3417	12445867	19171	4.28264	0.10687	0.0254453	45.6132	0.788804	53.4606	0	0.00508906	100
31	Lenvatinib	L01EX08	Positive drug	2.71183	0.997625	0.0066	2.17829	0.001	10	14106	3417	12450922	14116	4.14971	0	0	0.0181028	99.9683	0.00452571	0.00905141	0	100
32	Calcium	A12AA	Positive drug	11.3427	2.42858	<.0001	7.24624	0.003	10	3375	3417	12461653	3385	3.52956	0.0386399	29.6368	9.38949	59.2736	0.811437	0.309119	0.540958	100
33	Pomalidomide	L04AX06	Positive drug	3.3391	1.2057	0.0027	2.56406	0.001	9	10365	3418	12454663	10374	4.01595	0	0	0.04473	99.9526	0.00271091	0	0	100
34	Leflunomide	L04AK01	Positive drug	4.79139	1.56682	0.0002	3.64562	0.001	9	7225	3418	12457803	7234	3.85938	0.00543833	0	0.614531	98.3141	1.06591	0	0	100
35	Tamoxifen	L02BA01	Positive drug	10.8579	2.3849	<.0001	6.41161	0.002	9	3189	3418	12461839	3198	3.50488	0.0187899	0	0.507328	99.3987	0.0563698	0.0187899	0	100
36	Leuprorelin	L02AE02	Positive drug	2.64116	0.971219	0.0175	1.75794	0.001	8	11720	3419	12453308	11728	4.06922	34.4918	0	0.241201	0.82994	64.4137	0.00778069	0.0155614	100
37	Thalidomide	L04AX02	Positive drug	2.96527	1.08697	0.0093	2.02965	0.001	8	10440	3419	12454588	10448	4.01903	0	0	0.0748587	99.9102	0.00748587	0.00374294	0.00374294	100
38	Anastrozole	L02BG03	Positive drug	3.96663	1.37792	0.0017	2.76944	0.001	8	7806	3419	12457222	7814	3.89287	0.0311818	0	0.0857499	99.8363	0.0311818	0.00779545	0.00779545	100
39	Magnesium oxide	A02AA02 A06AD02 A12CC10	Positive drug	3.01337	1.10306	0.014	1.85479	0.001	7	9063	3420	12455965	9070	3.95761	0	0.0518941	0.415153	99.2735	0	0.259471	0	100
40	Betamethasone	A07EA04 C05AA05 D07AC01 D07XC01 H02AB01 R01AD06 R03BA04 S01BA06 S01CB04 S02BA07 S03BA03	Positive drug	3.47932	1.24684	0.0068	2.16967	0.001	7	7850	3420	12457178	7857	3.89526	14.0125	0.0160694	5.22256	33.328	6.81343	40.2218	0.385666	100
41	Axitinib	L01EK01	Positive drug	6.88841	1.92984	0.0001	3.84861	0.002	7	3966	3420	12461062	3973	3.59912	0	0	0.23465	99.7654	0	0	0	100
42	Eribulin	L01XX41	Positive drug	16.2232	2.78644	<.0001	6.21223	0.003	7	1684	3420	12463344	1691	3.22814	0	0	98.7391	1.06693	0.193986	0	0	100
43	Midostaurin	L01EX10	Positive drug	25.8189	3.25111	<.0001	7.55497	0.004	7	1058	3420	12463970	1065	3.02735	0	0	0.585652	99.4143	0	0	0	100
44	Ixazomib	L01XG03	Positive drug	3.96434	1.37734	0.0068	2.16653	0.001	6	5970	3421	12459058	5976	3.77641	0	0	0.0701902	99.8807	0.0491332	0	0	100
45	Daratumumab	L01FC01	Positive drug	4.43971	1.49059	0.004	2.39802	0.001	6	5331	3421	12459697	5337	3.7273	0.0210128	0	66.0118	0.798487	33.1687	0	0	100
46	Alfacalcidol	A11CC03	Positive drug	12.8784	2.55555	<.0001	4.81847	0.002	6	1838	3421	12463190	1844	3.26576	0.2693	0	48.6535	45.2424	5.83483	0	0	100
47	Pemetrexed	L01BA04	Positive drug	2.9786	1.09145	0.04	1.39766	0.001	5	6721	3422	12458307	6726	3.82776	0.0209074	0.104537	99.5191	0.209074	0.104537	0.0418148	0	100
48	Bicalutamide	L02BB03	Positive drug	6.50951	1.87326	0.0018	2.74412	0.001	5	3076	3422	12461952	3081	3.48869	0	0	0.176835	99.7937	0.0294724	0	0	100
49	Vinorelbine	L01CA04	Positive drug	8.18954	2.10286	0.0007	3.18042	0.001	5	2445	3422	12462583	2450	3.38917	0	0.0263574	76.6737	23.1418	0.131787	0	0.0263574	100
50	Temsirolimus	L01EG01	Positive drug	9.11396	2.20981	0.0004	3.38801	0.002	5	2197	3422	12462831	2202	3.34282	0.0775494	0	98.8755	0.969368	0.0775494	0	0	100
51	Alpelisib	L01EM03	Positive drug	9.21886	2.22125	0.0004	3.41037	0.002	5	2172	3422	12462856	2177	3.33786	0	0	0.0841574	99.9158	0	0	0	100
52	Degarelix	L02BX02	Positive drug	13.5561	2.60683	<.0001	4.17768	0.002	5	1477	3422	12463551	1482	3.17085	0.909467	0.0413394	0.537412	0.248036	98.2637	0	0	100
53	Radium ra 223 dichloride	V10XX03	Positive drug	22.7744	3.12564	<.0001	5.2417	0.003	5	879	3422	12464149	884	2.94645	0	0	99.3813	0.506187	0.112486	0	0	100
54	Aspartate calcium	A12AA	Positive drug	74.6034	4.31219	<.0001	7.7382	0.005	5	268	3422	12464760	273	2.43616	0	0	0	100	0	0	0	100
55	Hydroxycarbamide	L01XX05	Positive drug	5.36101	1.67915	0.0107	1.96938	0.001	4	3055	3423	12461973	3059	3.48558	0	0	0.190042	99.6199	0.114025	0.0380084	0.0380084	100
56	Raloxifene	G03XC01	Positive drug	7.16448	1.96914	0.004	2.40097	0.001	4	2286	3423	12462742	2290	3.35984	0	0	0	100	0	0	0	100
57	Romosozumab	M05BX06	Positive drug	28.7184	3.35754	<.0001	4.64427	0.003	4	570	3423	12464458	574	2.75891	0.468578	0	0.192944	0.0551268	99.2834	0	0	100
58	Eldecalcitol	A11CC	Positive drug	31.9064	3.46281	<.0001	4.82071	0.003	4	513	3423	12464515	517	2.71349	0	0	0	100	0	0	0	100
59	Cabazitaxel	L01CD04	Positive drug	43.1728	3.76521	<.0001	5.32974	0.003	4	379	3423	12464649	383	2.5832	0	0	98.3607	1.29422	0.345125	0	0	100
60	Melphalan	L01AA03	Positive drug	4.43872	1.49037	0.0459	1.33785	0.001	3	2869	3424	12462159	2872	3.45818	0	0.0187231	65.8491	33.8139	0.2434	0.0561693	0.0187231	100
61	Methyldopa	C02AB01	Positive drug	5.87936	1.77145	0.0228	1.64301	0.001	3	2166	3424	12462862	2169	3.33626	0	0.0902527	1.80505	98.0144	0	0	0.0902527	100
62	Trastuzumab emtansine	L01FD03	Positive drug	13.0187	2.56639	0.0027	2.57285	0.001	3	978	3424	12464050	981	2.99167	0	0	99.0127	0.308547	0.678803	0	0	100
63	Doxifluridine	L01BC	Positive drug	31.1097	3.43752	0.0002	3.65274	0.002	3	409	3424	12464619	412	2.6149	0	0	66.6667	33.3333	0	0	0	100
64	Calcitriol	A11CC04 D05AX03	Positive drug	7.95487	2.07378	0.0403	1.39452	0.001	2	1143	3425	12463885	1145	3.05881	0.163399	0.163399	17.7288	78.8399	0.163399	2.94118	0	100
65	Pyridoxal	A11HA06	Positive drug	9.14681	2.21341	0.0313	1.504	0.001	2	994	3425	12464034	996	2.99826	1.40845	0	4.22535	94.3662	0	0	0	100
66	Cefcapene	J01DD17	Positive drug	12.0566	2.48961	0.0189	1.72463	0.001	2	754	3425	12464274	756	2.87852	0	0	0	100	0	0	0	100
67	Polaprezinc	A02BX	Positive drug	12.9675	2.56245	0.0165	1.78357	0.001	2	701	3425	12464327	703	2.84696	0	0	0	100	0	0	0	100
68	Minodronic acid	M05BA	Positive drug	51.5417	3.94239	0.0012	2.93348	0.002	2	176	3425	12464852	178	2.25042	0	0	0.961538	99.0385	0	0	0	100
69	Flavoxate	G04BD02	Positive drug	32.5772	3.48361	0.0454	1.34287	0.001	1	167	3426	12464861	168	2.22531	0	0	0	100	0	0	0	100
70	Epacadostat	L01XX58	Positive drug	39.685	3.68097	0.0375	1.42597	0.001	1	137	3426	12464891	138	2.13988	0	0	0	100	0	0	0	100
71	Etanercept	L04AB01	Negative drug	0.591914	-0.524394	0.0297	1.52675	-0.001	15	94923	3412	12370105	94938	4.97744	0.19257	0	0.136382	0.218621	99.4325	0.0188994	0.00102159	100
72	Paracetamol	N02BE01	Negative drug	0.459963	-0.776609	0.0019	2.72465	-0.001	12	98397	3415	12366631	98409	4.99303	0.0159526	0.010635	2.54178	97.2734	0.038552	0.0724512	0.047193	100
73	Adalimumab	L04AB04	Negative drug	0.162077	-1.81969	<.0001	13.154	-0.002	8	188286	3419	12276742	188294	5.27484	0.0925964	0	0.0923805	0.126915	99.684	0.00302179	0.00107921	100
74	Rivaroxaban	B01AF01	Negative drug	0.147119	-1.91652	<.0001	11.7724	-0.002	6	158909	3421	12306119	158915	5.20116	0.000761707	0	0.00228512	99.9871	0.00837878	0.00152341	0	100
75	Tenofovir	J05AF07	Negative drug	0.25515	-1.36591	0.0003	3.57333	-0.001	4	63886	3423	12401142	63890	4.80543	0.0262081	0.00201601	0.0221761	99.9113	0.00806403	0	0.0302401	100
76	Emtricitabine	J05AF09	Negative drug	0.322648	-1.13119	0.0042	2.37264	-0.001	4	50575	3423	12414453	50579	4.70397	0.0278128	0.00213945	0.0235339	99.9358	0.0042789	0	0.00641835	100
77	Pregabalin	N02BF02	Negative drug	0.342131	-1.07256	0.0077	2.1118	-0.001	4	47706	3423	12417322	47710	4.67861	0.00175331	0	0.0490927	99.8475	0.0105199	0.0806522	0.0105199	100
78	Hydrochlorothiazide	C03AA03	Negative drug	0.396606	-0.924811	0.0242	1.61593	-0.001	4	41175	3423	12423853	41179	4.61468	0.00708918	0	0.0992485	99.6857	0.196134	0.00945224	0.00236306	100
79	Omeprazole	A02BC01	Negative drug	0.255048	-1.36631	0.001	2.98438	-0.001	3	49751	3424	12415277	49754	4.69683	0.00136474	0.00136474	1.08906	98.8795	0.0136474	0.0122827	0.00272948	100
80	Duloxetine	N06AX21	Negative drug	0.282751	-1.26319	0.0038	2.42085	-0.001	3	44894	3424	12420134	44897	4.65222	0.00437598	0.013128	0.0175039	99.9037	0.0568878	0	0.00437598	100
81	Atorvastatin	C10AA05	Negative drug	0.28381	-1.25945	0.0038	2.42446	-0.001	3	44727	3424	12420301	44730	4.6506	0.00543803	0.00181268	0.605434	99.3257	0.0580057	0.00181268	0.00181268	100
82	Amlodipine	C08CA01	Negative drug	0.311846	-1.16524	0.0098	2.01051	-0.001	3	40719	3424	12424309	40722	4.60983	0.00900657	0	0.0495362	99.8536	0.0472845	0.0225164	0.0180131	100
83	Ciprofloxacin	J01MA02 S01AE03 S02AA15 S03AA07	Negative drug	0.159386	-1.83642	<.0001	4.42145	-0.001	2	56816	3425	12408212	56818	4.75449	0.0544343	0.0586216	14.0064	85.5163	0.0963068	0.247048	0.0209363	100
84	Infliximab	L04AB02	Negative drug	0.229396	-1.4723	0.0032	2.48814	-0.001	2	39531	3425	12425497	39533	4.59696	0.00837581	0	99.0493	0.174695	0.756216	0.00299136	0.00837581	100
85	Metformin	A10BA02	Negative drug	0.229734	-1.47083	0.0032	2.49022	-0.001	2	39473	3425	12425555	39475	4.59632	0.014794	0	0.633183	99.1612	0.174569	0.0088764	0.007397	100
86	Trimethoprim	J01EA01	Negative drug	0.230261	-1.46854	0.0032	2.49328	-0.001	2	39383	3425	12425645	39385	4.59533	0.0742348	0	8.11444	91.2517	0.0399726	0.291229	0.228415	100
87	Sulfamethoxazole	J01EC01	Negative drug	0.249583	-1.38796	0.0061	2.21245	-0.001	2	36343	3425	12428685	36345	4.56044	0.0805452	0	8.76084	90.5638	0.0991326	0.254027	0.241636	100
88	Adapalene	D10AD03	Negative drug	0.0288234	-3.54657	<.0001	20.4666	-0.002	1	186484	3426	12278544	186485	5.27064	0	0	0.00170799	0.0056933	0.00056933	99.9898	0.00227732	100
89	Ethinylestradiol	G03CA01 L02AA03	Negative drug	0.0599402	-2.81441	<.0001	9.02464	-0.001	1	90376	3426	12374652	90377	4.95606	0.00215035	0	0.0150525	63.315	0.0107518	0.165577	36.4915	100
90	Levofloxacin	J01MA12 S01AE05	Negative drug	0.0894585	-2.41398	<.0001	5.74433	-0.001	1	60700	3426	12404328	60701	4.7832	0.0452064	0	13.5167	84.07	2.21164	0.153006	0.00347741	100
91	Esomeprazole	A02BC05	Negative drug	0.13095	-2.03294	0.0003	3.55982	-0.001	1	41531	3426	12423497	41532	4.61838	0.00427835	0	1.2343	98.7432	0.0139046	0.00427835	0	100
92	Sertraline	N06AB06	Negative drug	0.133924	-2.01049	0.0004	3.38786	-0.001	1	40612	3426	12424416	40613	4.60867	0.0196567	0	0.0950072	99.8362	0.0327611	0.00655222	0.00982833	100
93	Levothyroxine	H03AA01	Negative drug	0.150846	-1.89149	0.0011	2.94053	-0.001	1	36069	3426	12428959	36070	4.55715	0.0460842	0	0.352409	99.428	0.170783	0	0.00271084	100
94	Valsartan	C09CA03	Negative drug	0.152513	-1.88051	0.0011	2.95045	-0.001	1	35676	3426	12429352	35677	4.55239	0.00734718	0	0.00857171	99.9657	0.0146944	0.00122453	0.00244906	100
95	Venlafaxine	N06AX16	Negative drug	0.158076	-1.84468	0.0016	2.7941	-0.001	1	34424	3426	12430604	34425	4.53687	0.0178132	0	0.0783783	99.8931	0	0.0071253	0.00356265	100
96	Fentanyl	N01AH01 N02AB03	Negative drug	0.162268	-1.81851	0.0024	2.62459	-0.001	1	33537	3426	12431491	33538	4.52554	0.0513761	0	7.34495	7.20734	0.188991	1.14862	84.0587	100
97	Clopidogrel	B01AC04	Negative drug	0.166489	-1.79283	0.0023	2.64692	-0.001	1	32689	3426	12432339	32690	4.51441	0	0	0.0915288	99.8327	0.0725918	0	0.00315617	100
98	Olmesartan	C09CA08	Negative drug	0.185226	-1.68618	0.0068	2.16535	-0.001	1	29390	3426	12435638	29391	4.46821	0	0	0.0128246	99.9744	0	0.00641231	0.00641231	100
99	Clarithromycin	J01FA09	Negative drug	0.190755	-1.65676	0.0065	2.1891	-0.001	1	28540	3426	12436488	28541	4.45547	0.0519134	0	4.6722	95.1424	0.111243	0.0148324	0.0074162	100
100	Escitalopram	N06AB10	Negative drug	0.19205	-1.65	0.0064	2.19121	-0.001	1	28348	3426	12436680	28349	4.45254	0.0541653	0	0.092081	99.8375	0.00541653	0.00541653	0.00541653	100
101	Rituximab	L01FA01	Negative drug	0.210146	-1.55995	0.0131	1.88297	-0.001	1	25912	3426	12439116	25913	4.41352	0.0163339	0	95.2983	0.716179	3.95532	0.00251291	0.0113081	100
102	Lisinopril	C09AA03	Negative drug	0.217244	-1.52673	0.0192	1.71601	-0.001	1	25067	3426	12439961	25068	4.39912	0.00972636	0.00324212	0.0291791	99.9027	0.025937	0.0291791	0	100
103	Apixaban	B01AF02	Negative drug	0.224782	-1.49262	0.0183	1.73667	-0.001	1	24228	3426	12440800	24229	4.38434	0.00146699	0	0.148166	99.8313	0.0190708	0	0	100
104	Enoxaparin	B01AB05	Negative drug	0.247422	-1.39666	0.0377	1.42363	-0.001	1	22015	3426	12443013	22016	4.34274	0.771963	0.0136631	3.37478	1.62591	94.1864	0	0.0273261	100
105	Lorazepam	N05BA06	Negative drug	0.249992	-1.38632	0.0372	1.4296	-0.001	1	21789	3426	12443239	21790	4.33826	1.68572	0	6.75455	91.3497	0.116659	0.0583294	0.0349977	100
106	Zolpidem	N05CF02	Negative drug	0.252652	-1.37574	0.0368	1.4343	-0.001	1	21560	3426	12443468	21561	4.33367	0.00523917	0.0157175	0.450568	99.4761	0.031435	0.0104783	0.0104783	100
107	Levetiracetam	N03AX14	Negative drug	0.256489	-1.36067	0.0364	1.43847	-0.001	1	21238	3426	12443790	21239	4.32713	0.0960783	0	10.6254	88.785	0.476024	0.00436719	0.0131016	100
108	Cosmetics	ー	Negative drug	0.00535377	-5.22995	<.0001	39.7958	-0.003	0	330636	3427	12134392	330636	5.51935	0	0	0	0.964187	0	98.7603	0.275482	100
109	Zingiber officinale	ー	Negative drug	0.0116855	-4.44941	<.0001	18.2543	-0.002	0	153691	3427	12311337	153691	5.18665	0	0	0.00153211	0.167766	0.000766055	99.8284	0.00153211	100
110	Ginkgo biloba	ー	Negative drug	0.0117174	-4.44668	<.0001	18.061	-0.002	0	153278	3427	12311750	153278	5.18548	0	0	0.00612515	0.216677	0.00153129	99.7741	0.00153129	100
111	Serenoa repens	ー	Negative drug	0.0117271	-4.44585	<.0001	18.0679	-0.002	0	153153	3427	12311875	153153	5.18513	0	0	0.00152991	0.312101	0.000764953	99.6841	0.00152991	100
112	Glycyrrhiza glabra	ー	Negative drug	0.0117353	-4.44515	<.0001	18.073	-0.002	0	153047	3427	12311981	153047	5.18482	0	0	0.00230097	0.0460193	0.000766989	99.9494	0.00153398	100
113	Avena sativa	ー	Negative drug	0.0117365	-4.44505	<.0001	18.0737	-0.002	0	153031	3427	12311997	153031	5.18478	0	0	0	0.00690263	0.000766959	99.9908	0.00153392	100
114	Centella asiatica	ー	Negative drug	0.0117367	-4.44503	<.0001	18.0738	-0.002	0	153029	3427	12311999	153029	5.18477	0	0	0.000767265	0.011509	0.000767265	99.9854	0.00153453	100
115	Astragalus mongholicus	ー	Negative drug	0.0117392	-4.44482	<.0001	18.0752	-0.002	0	152997	3427	12312031	152997	5.18468	0	0	0.00076733	0.00306932	0.00076733	99.9939	0.00153466	100
116	Gentiana lutea	ー	Negative drug	0.0117425	-4.44454	<.0001	18.0769	-0.002	0	152954	3427	12312074	152954	5.18456	0	0	0	0.0314518	0.000767118	99.9662	0.00153424	100
117	Echinacea purpurea	ー	Negative drug	0.0117428	-4.44451	<.0001	18.0771	-0.002	0	152950	3427	12312078	152950	5.18455	0	0	0	0.0115082	0.00767212	99.9793	0.00153442	100
118	Urtica dioica	ー	Negative drug	0.0117449	-4.44434	<.0001	18.0781	-0.002	0	152924	3427	12312104	152924	5.18448	0	0	0.000767289	0.00844018	0.000767289	99.9885	0.00153458	100
119	Eleutherococcus senticosus	ー	Negative drug	0.0117452	-4.44431	<.0001	18.0783	-0.002	0	152920	3427	12312108	152920	5.18446	0	0	0	0.0061385	0.000767312	99.9916	0.00153462	100
120	Ilex paraguariensis	ー	Negative drug	0.0117458	-4.44426	<.0001	18.0786	-0.002	0	152912	3427	12312116	152912	5.18444	0	0	0	0.000767348	0.000767348	99.9969	0.0015347	100
121	Cynara cardunculus	ー	Negative drug	0.0117468	-4.44417	<.0001	18.079	-0.002	0	152899	3427	12312129	152899	5.1844	0	0	0.00460384	0.00230192	0.000767307	99.9908	0.00153461	100
122	Crataegus monogyna	ー	Negative drug	0.0117471	-4.44415	<.0001	18.0792	-0.002	0	152895	3427	12312133	152895	5.18439	0	0	0	0.000767354	0.000767354	99.9969	0.00153471	100
123	Smilax ornata	ー	Negative drug	0.0117471	-4.44415	<.0001	18.0792	-0.002	0	152895	3427	12312133	152895	5.18439	0	0	0	0.000767354	0.000767354	99.9969	0.00153471	100
124	Levonorgestrel	G03AC03 G03AD01	Negative drug	0.0140941	-4.262	<.0001	14.9424	-0.002	0	127695	3427	12337333	127695	5.10617	0.0137741	0	0.0330579	93.8264	0.636364	0.0991736	5.39118	100
125	Salicylic acid	D01AE12 S01BC08	Negative drug	0.0202924	-3.89751	<.0001	10.4096	-0.001	0	88969	3427	12376059	88969	4.94924	0.0419199	0	0.607839	45.1268	0.398239	52.7772	1.048	100
126	Ranitidine	A02BA02	Negative drug	0.0210733	-3.85975	<.0001	9.88794	-0.001	0	85695	3427	12379333	85695	4.93296	0.0333056	0	2.90758	96.6894	0.041632	0.0133222	0.314738	100
127	Ribavirin	J05AP01	Negative drug	0.0256452	-3.6634	<.0001	8.11295	-0.001	0	70504	3427	12394524	70504	4.84821	0.0123607	0	0.257514	99.2996	0.426444	0	0.00412023	100
128	Exenatide	A10BJ01	Negative drug	0.0328141	-3.4169	<.0001	6.33648	-0.001	0	55169	3427	12409859	55169	4.7417	0.124487	0	0.0323342	0.124487	99.709	0.00323342	0.00646684	100
129	Drospirenone	G03AC10	Negative drug	0.0329412	-3.41303	<.0001	6.34029	-0.001	0	54957	3427	12410071	54957	4.74002	0.00452796	0	0.00452796	99.9909	0	0	0	100
130	Quetiapine	N05AH04	Negative drug	0.0354923	-3.33844	<.0001	5.84924	-0.001	0	51023	3427	12414005	51023	4.70777	0.0267881	0.00133941	0.0683097	99.8928	0	0.00669703	0.00401822	100
131	Varenicline	N07BA03 S01XA28	Negative drug	0.0357526	-3.33113	<.0001	5.85287	-0.001	0	50653	3427	12414375	50653	4.70461	0.00751061	0	0.0150212	99.9324	0.00751061	0.0225318	0.0150212	100
132	Sodium chloride	A12CA01 B05CB01 B05XA03	Negative drug	0.0359328	-3.3261	<.0001	5.65773	-0.001	0	50400	3427	12414628	50400	4.70243	0.0316723	94.0313	3.68206	2.08975	0.101848	0.0621025	0.00124205	100
133	Interferon beta-1a	L03AB07	Negative drug	0.0442683	-3.11749	<.0001	4.51308	-0.001	0	40941	3427	12424087	40941	4.61216	74.8601	0	0.110389	0.0466432	24.9829	0	0	100
134	Fingolimod	L04AE01	Negative drug	0.0452587	-3.09536	<.0001	4.5459	-0.001	0	40048	3427	12424980	40048	4.60258	0	0	0.00455775	99.9711	0.024308	0	0	100
135	Natalizumab	L04AG03	Negative drug	0.0452984	-3.09448	<.0001	4.54636	-0.001	0	40013	3427	12425015	40013	4.6022	0.113741	0	99.8155	0.0298934	0.0401009	0	0.000729107	100
136	Etonogestrel	G03AC08	Negative drug	0.0455531	-3.08888	<.0001	4.54781	-0.001	0	39790	3427	12425238	39790	4.59977	8.14066	0	0.240848	0.818882	89.1137	0.0963391	1.5896	100
137	Risperidone	N05AX08	Negative drug	0.0464167	-3.0701	<.0001	4.37402	-0.001	0	39052	3427	12425976	39052	4.59164	17.2339	0	0.116605	82.1786	0.205166	0.258303	0.00738007	100
138	Lamotrigine	N03AX09	Negative drug	0.0489459	-3.01704	<.0001	4.22103	-0.001	0	37040	3427	12427988	37040	4.56867	0.00885557	0	0.0324704	99.9262	0.00295186	0	0.0295186	100
139	Dabigatran	B01AE07	Negative drug	0.0493279	-3.00926	<.0001	4.02885	-0.001	0	36754	3427	12428274	36754	4.5653	0	0	0.0271947	99.9481	0.0123612	0.0049445	0.00741675	100
140	Telaprevir	J05AP02	Negative drug	0.050903	-2.97783	0.0001	3.85204	-0.001	0	35620	3427	12429408	35620	4.55169	0	0	0.0703573	99.8593	0.0666543	0	0.00370302	100
141	Fumaric acid	D05AX01	Negative drug	0.0512856	-2.97035	0.0001	3.86726	-0.001	0	35355	3427	12429673	35355	4.54845	0.0130882	0	0.0145425	99.9578	0.0130882	0	0.00145425	100
142	Peginterferon alfa-2a	L03AB11	Negative drug	0.0575687	-2.85478	0.0004	3.36259	-0.001	0	31506	3427	12433522	31506	4.49839	0.476582	0	0.686113	0.714873	98.1019	0.0205423	0	100
143	Botulinum toxin type a	M03AX01	Negative drug	0.0583259	-2.84171	0.0004	3.38384	-0.001	0	31098	3427	12433930	31098	4.49273	98.175	0	0.0866382	0.0307426	1.66289	0.0307426	0.0139739	100
144	Aripiprazole	N05AX12	Negative drug	0.0588265	-2.83316	0.0004	3.39344	-0.001	0	30834	3427	12434194	30834	4.48903	22.464	0	0.136352	77.2803	0.0965827	0.008522	0.0142033	100
145	Copper	ー	Negative drug	0.0620541	-2.77975	0.0006	3.23506	-0.001	0	29234	3427	12435794	29234	4.46589	0	0	22.4863	73.309	0.914077	0.731261	2.55941	100
146	Ritonavir	J05AE03	Negative drug	0.0634574	-2.75739	0.0009	3.0452	-0.001	0	28589	3427	12436439	28589	4.4562	0.0110153	0	0.0302922	99.9229	0.0247845	0.00275383	0.0082615	100
147	Olanzapine	N05AH03	Negative drug	0.0647003	-2.73799	0.0009	3.06695	-0.001	0	28041	3427	12436987	28041	4.44779	11.922	0	0.538537	87.4732	0.0546341	0.00780488	0.00390244	100
148	Fluticasone	D07AC17 R01AD08 R03BA05	Negative drug	0.0647721	-2.73688	0.0009	3.06775	-0.001	0	28010	3427	12437018	28010	4.44731	0.205023	0	4.76679	86.6222	2.40902	5.94567	0.0512558	100
149	Macitentan	C02KX04	Negative drug	0.065319	-2.72847	0.0008	3.07234	-0.001	0	27776	3427	12437252	27776	4.44367	0	0	0.00524343	99.9869	0.00786514	0	0	100
150	Clozapine	N05AH02	Negative drug	0.066152	-2.7158	0.0014	2.86943	-0.001	0	27427	3427	12437601	27427	4.43818	0.0153312	0	0.00681385	99.9608	0.0119242	0.00340692	0.00170346	100
151	Glucose	B05CX01 V04CA02 V06DC01	Negative drug	0.0664165	-2.71181	0.0013	2.87579	-0.001	0	27318	3427	12437710	27318	4.43645	0.00209619	97.8808	1.97601	0.090136	0.0370326	0.0118784	0.00209619	100
152	Valproic acid	N03AG01	Negative drug	0.0671282	-2.70115	0.0013	2.89014	-0.001	0	27029	3427	12437999	27029	4.43183	0.109872	0	3.64613	96.1667	0.0325547	0.00813868	0.0366241	100
153	Ibrutinib	L01EL01	Negative drug	0.0672055	-2.7	0.0013	2.89146	-0.001	0	26998	3427	12438030	26998	4.43133	0.00164764	0	0.036248	99.9324	0.0296575	0	0	100
154	Phenylephrine	C01CA06 C05AX06 R01AA04 R01AB01 R01BA03 S01FB01 S01GA05	Negative drug	0.0676398	-2.69356	0.0013	2.89801	-0.001	0	26825	3427	12438203	26825	4.42854	2.19503	0	11.8388	80.7845	0.107953	4.96582	0.107953	100
155	Naproxen	G02CC02 M01AE02 M02AA12	Negative drug	0.0688277	-2.67615	0.0012	2.90856	-0.001	0	26363	3427	12438665	26363	4.42099	0.0173568	0	0.0289279	99.8052	0.0520703	0.0636414	0.032785	100
156	Sitagliptin	A10BH01	Negative drug	0.0688539	-2.67577	0.0012	2.90867	-0.001	0	26353	3427	12438675	26353	4.42083	0	0	0.00265498	99.9257	0.0716846	0	0	100
157	Calcium chloride	A12AA07 B05XA07 G04BA03	Negative drug	0.0691035	-2.67215	0.0012	2.90952	-0.001	0	26258	3427	12438770	26258	4.41926	0.0013094	99.1122	0.677613	0.0556494	0.00523759	0.147962	0	100
158	Montelukast	R03DC03	Negative drug	0.0699254	-2.66033	0.0019	2.71141	-0.001	0	25950	3427	12439078	25950	4.41414	0.0241619	0	0.0302024	99.9154	0.0241619	0	0.00604047	100
159	Heparin	B01AB01 B01AB12 C05BA03 S01XA14	Negative drug	0.0712824	-2.64111	0.0018	2.73347	-0.001	0	25457	3427	12439571	25457	4.40581	0.31991	2.54987	62.3259	1.36432	32.7531	0.592774	0.0940911	100
160	Bupropion	N06AX12	Negative drug	0.0715556	-2.63728	0.0018	2.73651	-0.001	0	25360	3427	12439668	25360	4.40415	0.0315177	0	0.23495	99.7163	0.00573049	0.00286525	0.00859574	100
161	Sodium lactate	A12CA	Negative drug	0.0734655	-2.61094	0.0029	2.53989	-0.001	0	24702	3427	12440326	24702	4.39273	0.000657787	99.5363	0.425588	0.0111824	0.000657787	0.0256537	0	100
162	Immunoglobulin human normal	J06BA01	Negative drug	0.0744499	-2.59763	0.0028	2.55721	-0.001	0	24376	3427	12440652	24376	4.38696	0.180293	0	43.3929	0.35097	56.0711	0	0.00480781	100
163	Magnesium chloride	A12CC01 B05XA11	Negative drug	0.0757102	-2.58084	0.0027	2.57231	-0.001	0	23971	3427	12441057	23971	4.37969	0.00065897	99.7588	0.168696	0.0560124	0.00329485	0.0125204	0	100
164	Ondansetron	A04AA01	Negative drug	0.0780491	-2.55042	0.0042	2.37964	-0.001	0	23254	3427	12441774	23254	4.3665	0.801979	0	54.0824	44.8597	0.221824	0	0.0341268	100
165	Buprenorphine	N02AE01 N07BC01	Negative drug	0.0820466	-2.50047	0.0038	2.41535	-0.001	0	22123	3427	12442905	22123	4.34484	0.108571	0	1.82932	8.17355	3.54392	0.317519	86.0271	100
166	Metronidazole	A01AB17 D06BX01 G01AF01 J01XD01 P01AB01	Negative drug	0.0825964	-2.49379	0.0062	2.20925	-0.001	0	21976	3427	12443052	21976	4.34195	0.0159363	0.0159363	28.5737	62.6056	0.0398406	8.7012	0.0478088	100
167	Benzoyl peroxide	D10AE01	Negative drug	0.0829176	-2.48991	0.0061	2.21413	-0.001	0	21891	3427	12443137	21891	4.34027	0.106195	0	0.0353982	8.88496	0.0353982	89.4513	1.48673	100
168	Octisalate	ー	Negative drug	0.0840796	-2.47599	0.0059	2.22912	-0.001	0	21589	3427	12443439	21589	4.33423	0	0	0	0.0886263	0.0221566	99.8449	0.0443131	100
169	Avobenzone	ー	Negative drug	0.0843378	-2.47292	0.0059	2.2319	-0.001	0	21523	3427	12443505	21523	4.3329	0	0	0	0.111367	0.0222734	99.8144	0.0519712	100
170	Homosalate	ー	Negative drug	0.0856452	-2.45754	0.0057	2.24289	-0.001	0	21195	3427	12443833	21195	4.32623	0	0	0	0.0908471	0.0227118	99.841	0.0454236	100
171	Peginterferon alfa-2b	L03AB10	Negative drug	0.0858481	-2.45518	0.0057	2.24415	-0.001	0	21145	3427	12443883	21145	4.32521	0.43024	0	0.361094	1.36755	97.8411	0	0	100
172	Oxybate sodium	N01AX11 N07XX04	Negative drug	0.0871988	-2.43956	0.0056	2.24956	-0.001	0	20818	3427	12444210	20818	4.31844	0	0	0.00168905	99.9983	0	0	0	100
173	Mirtazapine	N06AX11	Negative drug	0.0878881	-2.43169	0.0056	2.25041	-0.001	0	20655	3427	12444373	20655	4.31503	0.016742	0	0.033484	99.9386	0	0	0.0111613	100
174	Octinoxate	D02BA02	Negative drug	0.0883982	-2.4259	0.009	2.0478	-0.001	0	20536	3427	12444492	20536	4.31252	0	0	0	0.0265651	0	99.9557	0.0177101	100
175	Testosterone	G03BA03	Negative drug	0.0884845	-2.42493	0.0089	2.0489	-0.001	0	20516	3427	12444512	20516	4.31209	13.9452	0	0.196733	0.887588	6.36867	59.2167	19.3851	100
176	Diphenhydramine	D04AA32 R06AA02	Negative drug	0.0889055	-2.42018	0.0088	2.05404	-0.001	0	20419	3427	12444609	20419	4.31003	0.910683	0.00583771	8.46468	89.5972	0.110917	0.89317	0.0175131	100
177	Bosentan	C02KX01	Negative drug	0.0903368	-2.40421	0.0085	2.06845	-0.001	0	20096	3427	12444932	20096	4.30311	0	0.00264347	0.00793042	99.9868	0.00264347	0	0	100
178	Erlotinib	L01EB02	Negative drug	0.0911912	-2.3948	0.0084	2.07484	-0.001	0	19908	3427	12445120	19908	4.29903	0	0	0.149535	99.8433	0.00356037	0.00356037	0	100
179	Piperacillin	J01CA12	Negative drug	0.0913889	-2.39263	0.0084	2.07608	-0.001	0	19865	3427	12445163	19865	4.29809	0.297553	0.0110205	97.322	2.149	0.176328	0.022041	0.022041	100
180	Cetirizine	R06AE07 S01GX12	Negative drug	0.0917451	-2.38874	0.0084	2.07811	-0.001	0	19788	3427	12445240	19788	4.2964	0	0	1.02745	98.5003	0.332105	0.140107	0	100
181	Moxifloxacin	J01MA14 S01AE07	Negative drug	0.0928305	-2.37698	0.0083	2.08261	-0.001	0	19557	3427	12445471	19557	4.2913	0	0	10.7382	86.6307	1.71067	0.901822	0.0185943	100
182	Tazobactam	J01CG02	Negative drug	0.0932171	-2.37282	0.0082	2.08361	-0.001	0	19476	3427	12445552	19476	4.2895	0.292398	0	97.4009	2.0901	0.173273	0.0216591	0.0216591	100
183	Vancomycin	A07AA09 J01XA01 S01AA28	Negative drug	0.0944311	-2.35988	0.0132	1.87853	-0.001	0	19226	3427	12445802	19226	4.28389	0.0900838	1.0325	87.707	10.4151	0.124731	0.595939	0.0346476	100
184	Fampridine	N07XX07	Negative drug	0.0952798	-2.35094	0.0129	1.88774	-0.001	0	19055	3427	12445973	19055	4.28001	0.00246384	0	0.00492769	99.9704	0.0221746	0	0	100
185	Sofosbuvir	J05AP08	Negative drug	0.0961643	-2.3417	0.0127	1.89603	-0.001	0	18880	3427	12446148	18880	4.276	0	0	0.00340553	99.8638	0.132816	0	0	100
186	Ciclosporin	L04AD01 S01XA18	Negative drug	0.102585	-2.27707	0.019	1.7205	-0.001	0	17700	3427	12447328	17700	4.24797	0.0358081	0	13.9711	82.9852	2.27381	0.513249	0.220816	100
187	Levodopa	N04BA01	Negative drug	0.103022	-2.27281	0.0189	1.72419	-0.001	0	17625	3427	12447403	17625	4.24613	0.00665912	0	0.0799094	99.6404	0.179796	0.0199774	0.0732503	100
188	Mycophenolic acid	L04AA06	Negative drug	0.103451	-2.26866	0.0187	1.72759	-0.001	0	17552	3427	12447476	17552	4.24433	0	0	3.22339	96.4968	0.130039	0.027584	0.122158	100
189	Topiramate	N03AX11	Negative drug	0.104808	-2.25562	0.0183	1.73683	-0.001	0	17325	3427	12447703	17325	4.23867	0.00489309	0.00489309	0.0880755	99.8826	0.0146793	0	0.00489309	100
190	Valaciclovir	J05AB11	Negative drug	0.107175	-2.2333	0.0179	1.74769	-0.001	0	16943	3427	12448085	16943	4.22899	0	0	0.990257	98.866	0.127775	0.00798594	0.00798594	100
191	Nicotine	N07BA01	Negative drug	0.108939	-2.21697	0.0177	1.75165	-0.001	0	16669	3427	12448359	16669	4.22191	0.0473971	0	0.0552966	15.3172	0.0394976	9.8112	74.7294	100
192	Lamivudine	J05AF05	Negative drug	0.110519	-2.20257	0.0283	1.54826	-0.001	0	16431	3427	12448597	16431	4.21566	0	0	0.11388	99.8258	0.00669882	0.00669882	0.0468917	100
193	Clonazepam	N03AE01	Negative drug	0.110694	-2.20098	0.0282	1.54963	-0.001	0	16405	3427	12448623	16405	4.21498	0.201657	0	1.71681	97.8908	0.0981033	0.059952	0.0327011	100
194	Fluoxetine	N06AB03	Negative drug	0.111607	-2.19277	0.0278	1.55633	-0.001	0	16271	3427	12448757	16271	4.21141	0	0	0.00648046	99.9741	0	0.00648046	0.0129609	100
195	Carbidopa	N04	Negative drug	0.114931	-2.16342	0.0266	1.57469	-0.001	0	15801	3427	12449227	15801	4.19868	0.0147156	0	0.0441469	99.6615	0.198661	0.0220734	0.0588625	100
196	Carbamazepine	N03AF01	Negative drug	0.115026	-2.1626	0.0266	1.57507	-0.001	0	15788	3427	12449240	15788	4.19833	0.0142045	0	0.177557	99.7585	0.00710227	0.0142045	0.0284091	100
197	Linezolid	J01XX08	Negative drug	0.119269	-2.12638	0.026	1.58512	-0.001	0	15227	3427	12449801	15227	4.18261	0.010491	0	35.2916	64.6139	0.0524549	0.0314729	0	100
198	Nilotinib	L01EA03	Negative drug	0.121213	-2.1102	0.0412	1.38461	-0.001	0	14983	3427	12450045	14983	4.1756	0	0	0.0177515	99.9527	0.0295858	0	0	100
199	Budesonide	A07EA06 D07AC09 R01AD05 R03BA02	Negative drug	0.121278	-2.10967	0.0412	1.385	-0.001	0	14975	3427	12450053	14975	4.17537	0.112892	0.0225785	0.519305	97.5615	0.812825	0.722511	0.248363	100
200	Diazepam	N05BA01	Negative drug	0.12153	-2.10759	0.0411	1.38652	-0.001	0	14944	3427	12450084	14944	4.17447	1.33761	0.0184923	6.54626	91.8696	0.067805	0.104789	0.0554768	100
201	Promethazine	D04AA10 R06AD02	Negative drug	0.121988	-2.10384	0.0408	1.38917	-0.001	0	14888	3427	12450140	14888	4.17284	2.93817	0	6.44643	90.3523	0.13156	0.058471	0.0730887	100
202	Deferasirox	V03AC03	Negative drug	0.122135	-2.10262	0.0407	1.39	-0.001	0	14870	3427	12450158	14870	4.17231	0.0117028	0	0.0877706	99.8654	0.0351083	0	0	100
203	Spironolactone	C03DA01	Negative drug	0.122863	-2.09668	0.0404	1.3939	-0.001	0	14782	3427	12450246	14782	4.16973	0.0311939	0	0.272947	99.6647	0.0233955	0	0.00779849	100
204	Nicotinic acid	C04AC01 C10AD02	Negative drug	0.127482	-2.05978	0.0388	1.41159	-0.001	0	14247	3427	12450781	14247	4.15372	0	0	0.0442706	99.7491	0.199218	0.00737844	0	100
205	Isotretinoin	D10AD04 D10BA01	Negative drug	0.127923	-2.05633	0.0387	1.41267	-0.001	0	14198	3427	12450830	14198	4.15223	0	0	0.0161821	99.8705	0	0.0970926	0.0161821	100
206	Estradiol	G03CA03	Negative drug	0.128868	-2.04897	0.0385	1.41462	-0.001	0	14094	3427	12450934	14094	4.14903	0.623012	0	0.0590222	34.246	0.186904	2.61993	62.2651	100
207	Secukinumab	L04AC10	Negative drug	0.131607	-2.02794	0.0382	1.41773	-0.001	0	13801	3427	12451227	13801	4.13991	0.828756	0	0.770879	0.142847	98.1849	0.0344802	0.0381745	100
208	Teriflunomide	L04AK02	Negative drug	0.132057	-2.02452	0.0382	1.4179	-0.001	0	13754	3427	12451274	13754	4.13843	0	0	0.0029959	99.7424	0.251655	0	0.0029959	100
209	Ambrisentan	C02KX02	Negative drug	0.132095	-2.02423	0.0382	1.41791	-0.001	0	13750	3427	12451278	13750	4.1383	0	0.00470256	0.0117564	99.9647	0.0188103	0	0	100
