# Supplementary material for: Development of a Medication-Related Osteonecrosis of the Jaw Prediction Model Using the FDA Adverse Event Reporting System Database and Machine Learning
Source: Pharmaceuticals (Basel). 2025 Mar 17;18(3):423. doi: 10.3390/ph18030423 (PMC11945420; doi:10.3390/ph18030423)
Supplement: Supplementary file 1 [file pharmaceuticals-18-00423-s001.zip › Supplementary Table S2.xlsx]

## Sheet: S2
Supplementary Table S2. Quantitative structure–activity relationship (QSAR) analysis data table.
Drug name	ATC code	SMILES	MRONJ	Training/Validation columns	apol	arorings	ASA	ASA+	ASA-	ASA_H	ASA_P	ast_fraglike	ast_fraglike_ext	ast_violation	ast_violation_ext	a_acc	a_acid	a_aro	a_base	a_count	a_don	a_donacc	a_heavy	a_hyd	a_IC	a_ICM	a_nB	a_nBr	a_nC	a_nCl	a_nF	a_nH	a_nI	a_nN	a_nNO	a_nO	a_nP	a_nS	balabanJ	BCUT_PEOE_0	BCUT_PEOE_1	BCUT_PEOE_2	BCUT_PEOE_3	BCUT_SLOGP_0	BCUT_SLOGP_1	BCUT_SLOGP_2	BCUT_SLOGP_3	BCUT_SMR_0	BCUT_SMR_1
Zoledronic acid	M05BA08	P(=O)(O)(O)C(P(=O)(O)O)(O)Cn1cncc1	Positive drug	validation	Since MOE is a commercial software and the user cannot open the calculated values of descriptors to the public, we listed only the types of descriptors used.
Alendronic acid	M05BA04	P(=O)(O)(O)C(P(=O)(O)O)(O)CCCN	Positive drug	training
Ibandronic acid	M05BA06	P(=O)(O)(O)C(P(=O)(O)O)(O)CCN(CCCCC)C	Positive drug	validation
Sunitinib	L01EX01	Fc1cc2/C(=C/c3c(C)c(C(=O)NCCN(CC)CC)c(C)[nH]3)/C(=O)Nc2cc1	Positive drug	training
Dexamethasone	A01AC02 C05AA09 D07AB19 D07XB05 D10AA03 H02AB02 R01AD03 S01BA01 S01CB01 S02BA06 S03BA01	F[C@@]12[C@]3(C)C(=CC(=O)C=C3)CC[C@]1[C@]1[C@@](C)([C@@](O)(C(=O)CO)[C@](C)C1)C[C@@]2O	Positive drug	validation
Colecalciferol	A11CC05	O[C@@]1C/C(=C/C=C\2/[C@]3[C@@](C)([C@@]([C@@](CCCC(C)C)C)CC3)CCC/2)/C(=C)CC1	Positive drug	validation
Lenalidomide	L04AX04	O=C1C(N2C(=O)c3c(c(N)ccc3)C2)CCC(=O)N1	Positive drug	training
Everolimus	L01EG02 L04AH02	O=C1[C@@]2(O)[C@](C)CC[C@](O2)C[C@](OC)/C(/C)=C/C=C/C=C/[C@@](C)C[C@@](C)C(=O)[C@](OC)[C@](O)/C(/C)=C/[C@@](C)C(=O)C[C@@]([C@@](C[C@]2C[C@@](OC)[C@](OCCO)CC2)C)OC(=O)[C@]2N(C1=O)CCCC2	Positive drug	training
Letrozole	L02BG04	N#Cc1ccc(C(n2ncnc2)c2ccc(C#N)cc2)cc1	Positive drug	training
Prednisolone	A01AC04 A07EA01 C05AA04 D07AA03 D07XA02 H02AB06 R01AD02 S01BA04 S01CB02 S02BA03 S03BA02	O=C(CO)[C@]1(O)[C@]2(C)[C@]([C@]3[C@@]([C@]4(C)C(=CC(=O)C=C4)CC3)[C@@](O)C2)CC1	Positive drug	training
Risedronic acid	M05BA07	P(=O)(O)(O)C(P(=O)(O)O)(O)Cc1cnccc1	Positive drug	training
Exemestane	L02BG06	O=C1C=C2[C@](C)(C=C1)[C@@]1[C@]([C@]3[C@@](C)(C(=O)CC3)CC1)CC2=C	Positive drug	validation
Palbociclib	L01EF01	O=C(C)C=1C(=O)N(C2CCCC2)c2nc(Nc3ncc(N4CCNCC4)cc3)ncc2C=1C	Positive drug	training
Paclitaxel	L01CD01	O=C(O[C@@]1C(C)=C2C(C)(C)[C@](O)([C@@](OC(=O)c3ccccc3)[C@]3[C@](C)(C(=O)[C@@]2OC(=O)C)[C@@](O)C[C@@]2[C@@]3(OC(=O)C)CO2)C1)[C@](O)[C@@](NC(=O)c1ccccc1)c1ccccc1	Positive drug	training
Calcium carbonate	A02AC01 A12AA04	O=C([O-])[O-].[Ca+2]	Positive drug	validation
Docetaxel	L01CD02	O=C(OC(C)(C)C)N[C@]([C@@](O)C(=O)O[C@@]1C(C)=C2C(C)(C)[C@](O)([C@@](OC(=O)c3ccccc3)[C@]3[C@](C)(C(=O)[C@@]2O)[C@@](O)C[C@@]2[C@@]3(OC(=O)C)CO2)C1)c1ccccc1	Positive drug	validation
Prednisone	A07EA03 H02AB07	O=C(CO)[C@]1(O)[C@]2(C)[C@]([C@]3[C@@]([C@]4(C)C(=CC(=O)C=C4)CC3)C(=O)C2)CC1	Positive drug	training
Pamidronic acid	M05BA03	P(=O)(O)(O)C(P(=O)(O)O)(O)CCN	Positive drug	training
Cabozantinib	L01EX07	Fc1ccc(NC(=O)C2(C(=O)Nc3ccc(Oc4c5c(ncc4)cc(OC)c(OC)c5)cc3)CC2)cc1	Positive drug	training
Capecitabine	L01BC06	FC=1C(NC(=O)OCCCCC)=NC(=O)N([C@]2[C@](O)[C@](O)[C@@](C)O2)C=1	Positive drug	training
Abiraterone	L01XK52	O[C@@]1CC=2[C@@](C)([C@@]3[C@]([C@]4[C@@](C)(C(c5cnccc5)=CC4)CC3)CC=2)CC1	Positive drug	training
Pazopanib	L01EX03	S(=O)(=O)(N)c1c(C)ccc(Nc2nc(N(C)c3cc4nn(C)c(C)c4cc3)ccn2)c1	Positive drug	training
Fulvestrant	L02BA03	S(=O)(CCCC(F)(F)C(F)(F)F)CCCCCCCCC[C@]1[C@]2[C@]3[C@@](C)([C@@](O)CC3)CC[C@@]2c2c(cc(O)cc2)C1	Positive drug	training
Paracetamol	N02BE01	O=C(Nc1ccc(O)cc1)C	Negative drug	training
Ribociclib	L01EF02	O=C(N(C)C)c1n(C2CCCC2)c2nc(Nc3ncc(N4CCNCC4)cc3)ncc2c1	Positive drug	training
Triptorelin	L02AE04	O=C(N[C@](C(=O)N[C@@](C(=O)N[C@](C(=O)N[C@](C(=O)N1[C@](C(=O)NCC(=O)N)CCC1)CCCN=C(N)N)CC(C)C)Cc1c2c([nH]c1)cccc2)Cc1ccc(O)cc1)[C@@](NC(=O)[C@@](NC(=O)[C@@](NC(=O)[C@]1NC(=O)CC1)Cc1[nH]cnc1)Cc1c2c([nH]c1)cccc2)CO	Positive drug	training
Bortezomib	L01XG01	O=C(N[C@@](CC(C)C)B(O)O)[C@@](NC(=O)c1nccnc1)Cc1ccccc1	Positive drug	training
Lenvatinib	L01EX08	Clc1c(NC(=O)NC2CC2)ccc(Oc2c3c(ncc2)cc(OC)c(C(=O)N)c3)c1	Positive drug	training
Pomalidomide	L04AX06	O=C1C(N2C(=O)c3c(N)cccc3C2=O)CCC(=O)N1	Positive drug	training
Leflunomide	L04AK01	FC(F)(F)c1ccc(NC(=O)c2c(C)onc2)cc1	Positive drug	training
Tamoxifen	L02BA01	O(CCN(C)C)c1ccc(/C(=C(/CC)\c2ccccc2)/c2ccccc2)cc1	Positive drug	training
Leuprorelin	L02AE02	O=C(N[C@](C(=O)N[C@@](C(=O)N[C@](C(=O)N[C@](C(=O)N1[C@](C(=O)NCC)CCC1)CCCN=C(N)N)CC(C)C)CC(C)C)Cc1ccc(O)cc1)[C@@](NC(=O)[C@@](NC(=O)[C@@](NC(=O)[C@]1NC(=O)CC1)Cc1[nH]cnc1)Cc1c2c([nH]c1)cccc2)CO	Positive drug	validation
Thalidomide	L04AX02	O=C1C(N2C(=O)c3c(C2=O)cccc3)CCC(=O)N1	Positive drug	training
Anastrozole	L02BG03	N#CC(C)(C)c1cc(C(C#N)(C)C)cc(Cn2ncnc2)c1	Positive drug	training
Betamethasone	A07EA04 C05AA05 D07AC01 D07XC01 H02AB01 R01AD06 R03BA04 S01BA06 S01CB04 S02BA07 S03BA03	F[C@@]12[C@]3(C)C(=CC(=O)C=C3)CC[C@]1[C@]1[C@@](C)([C@@](O)(C(=O)CO)[C@@](C)C1)C[C@@]2O	Positive drug	training
Axitinib	L01EK01	S(c1c(C(=O)NC)cccc1)c1cc2[nH]nc(/C=C/c3ncccc3)c2cc1	Positive drug	training
Eribulin	L01XX41	O=C1C[C@@]2[C@@](OC)[C@@](C[C@](O)CN)O[C@]2C[C@@]2C(=C)[C@](C)C[C@@](O2)CC[C@]2C(=C)C[C@@](O2)CC[C@@]23O[C@@]4[C@@]5O[C@@]([C@](O2)[C@@]5O[C@@]2[C@@]4O[C@@](C1)CC2)C3	Positive drug	training
Midostaurin	L01EX10	O=C(N(C)[C@]1[C@@](OC)[C@]2(C)O[C@@](n3c4c5n2c2c(c5c5c(C(=O)NC5)c4c4c3cccc4)cccc2)C1)c1ccccc1	Positive drug	validation
Ixazomib	L01XG03	Clc1c(C(=O)NCC(=O)N[C@@](CC(C)C)B(O)O)cc(Cl)cc1	Positive drug	training
Alfacalcidol	A11CC03	O[C@@]1C(=C)/C(=C\C=C/2\[C@]3[C@@](C)([C@@]([C@@](CCCC(C)C)C)CC3)CCC\2)/C[C@@](O)C1	Positive drug	training
Rivaroxaban	B01AF01	Clc1sc(C(=O)NC[C@@]2OC(=O)N(c3ccc(N4C(=O)COCC4)cc3)C2)cc1	Negative drug	training
Pemetrexed	L01BA04	O=C(O)[C@@](NC(=O)c1ccc(CCc2c3C(=O)NC(N)=Nc3[nH]c2)cc1)CCC(=O)O	Positive drug	training
Bicalutamide	L02BB03	S(=O)(=O)(CC(O)(C(=O)Nc1cc(C(F)(F)F)c(C#N)cc1)C)c1ccc(F)cc1	Positive drug	validation
Vinorelbine	L01CA04	O=C(O[C@]1[C@](O)(C(=O)OC)[C@@]2N(C)c3c(cc(c(OC)c3)[C@]3(C(=O)OC)c4[nH]c5c(c4CN4CC(CC)=C[C@@](C3)C4)cccc5)[C@@]32[C@@]2[C@@]1(CC)C=CCN2CC3)C	Positive drug	training
Temsirolimus	L01EG01	O=C(O[C@]1[C@](OC)C[C@](C[C@@](C)[C@]2OC(=O)[C@]3N(C(=O)C(=O)[C@@]4(O)[C@](C)CC[C@](O4)C[C@](OC)/C(/C)=C/C=C/C=C/[C@@](C)C[C@@](C)C(=O)[C@](OC)[C@](O)/C(/C)=C/[C@@](C)C(=O)C2)CCCC3)CC1)C(CO)(CO)C	Positive drug	validation
Alpelisib	L01EM03	FC(F)(F)C(C)(C)c1nccc(-c2c(C)nc(NC(=O)N3[C@](C(=O)N)CCC3)s2)c1	Positive drug	training
Degarelix	L02BX02	DEGARELIX	Positive drug	training
Aspartate calcium	A12AA	O=C([O-])[C@@](N)CC(=O)[O-].[Ca+2]	Positive drug	training
Hydroxycarbamide	L01XX05	O=C(NO)N	Positive drug	training
Raloxifene	G03XC01	O=C(c1c(-c2ccc(O)cc2)sc2c1ccc(O)c2)c1ccc(OCCN2CCCCC2)cc1	Positive drug	training
Eldecalcitol	A11CC	O(CCCO)[C@]1[C@](O)C(=C)/C(=C\C=C/2\[C@]3[C@@](C)([C@@]([C@@](CCCC(O)(C)C)C)CC3)CCC\2)/C[C@]1O	Positive drug	training
Cabazitaxel	L01CD04	O=C(OC(C)(C)C)N[C@]([C@@](O)C(=O)O[C@@]1C(C)=C2C(C)(C)[C@](O)([C@@](OC(=O)c3ccccc3)[C@]3[C@](C)(C(=O)[C@@]2OC)[C@@](OC)C[C@@]2[C@@]3(OC(=O)C)CO2)C1)c1ccccc1	Positive drug	training
Tenofovir	J05AF07	P(=O)(O)(O)CO[C@@](Cn1c2ncnc(N)c2nc1)C	Negative drug	training
Emtricitabine	J05AF09	FC=1C(N)=NC(=O)N([C@]2O[C@@](CO)SC2)C=1	Negative drug	training
Pregabalin	N02BF02	O=C(O)C[C@@](CN)CC(C)C	Negative drug	validation
Hydrochlorothiazide	C03AA03	Clc1c(S(=O)(=O)N)cc2S(=O)(=O)NCNc2c1	Negative drug	training
Melphalan	L01AA03	ClCCN(CCCl)c1ccc(C[C@](N)C(=O)O)cc1	Positive drug	validation
Methyldopa	C02AB01	O=C(O)[C@@](N)(Cc1cc(O)c(O)cc1)C	Positive drug	validation
Doxifluridine	L01BC	FC=1C(=O)NC(=O)N([C@]2[C@](O)[C@](O)[C@@](C)O2)C=1	Positive drug	training
Omeprazole	A02BC01	S(=O)(Cc1c(C)c(OC)c(C)cn1)c1[nH]c2c(n1)ccc(OC)c2	Negative drug	training
Duloxetine	N06AX21	O([C@@](CCNC)c1sccc1)c1c2c(ccc1)cccc2	Negative drug	training
Atorvastatin	C10AA05	Fc1ccc(-c2n(CC[C@@](O)C[C@@](O)CC(=O)O)c(C(C)C)c(C(=O)Nc3ccccc3)c2-c2ccccc2)cc1	Negative drug	validation
Amlodipine	C08CA01	Clc1c(C2C(C(=O)OCC)=C(COCCN)NC(C)=C2C(=O)OC)cccc1	Negative drug	training
Calcitriol	A11CC04 D05AX03	OC(CCC[C@@](C)[C@@]1[C@]2(C)[C@](/C(=C/C=C/3\C(=C)[C@@](O)C[C@](O)C\3)/CCC2)CC1)(C)C	Positive drug	training
Pyridoxal	A11HA06	O=Cc1c(O)c(C)ncc1CO	Positive drug	training
Cefcapene	J01DD17	O=C(OCC1=C(C(=O)O)N2C(=O)[C@@](NC(=O)/C(=C\CC)/c3nc(N)sc3)[C@]2SC1)N	Positive drug	training
Polaprezinc	A02BX	O=C(O)[C@@]([N-]C(=O)CCN)Cc1[nH]cnc1.[Zn]	Positive drug	validation
Minodronic acid	M05BA	P(=O)(O)(O)C(P(=O)(O)O)(O)Cc1n2c(nc1)C=CC=C2	Positive drug	validation
Ciprofloxacin	J01MA02 S01AE03 S02AA15 S03AA07	Fc1c(N2CCNCC2)cc2N(C3CC3)C=C(C(=O)O)C(=O)c2c1	Negative drug	training
Metformin	A10BA02	N(C(N(C)C)=N)=C(N)N	Negative drug	validation
Trimethoprim	J01EA01	O(C)c1c(OC)cc(Cc2c(N)nc(N)nc2)cc1OC	Negative drug	training
Sulfamethoxazole	J01EC01	S(=O)(=O)(Nc1noc(C)c1)c1ccc(N)cc1	Negative drug	training
Flavoxate	G04BD02	O=C(OCCN1CCCCC1)c1c2OC(c3ccccc3)=C(C)C(=O)c2ccc1	Positive drug	training
Epacadostat	L01XX58	Brc1c(F)ccc(N=C(NO)c2c(NCCNS(=O)(=O)N)non2)c1	Positive drug	training
Adapalene	D10AD03	O=C(O)c1cc2c(cc(-c3cc(c(OC)cc3)C34CC5CC(C3)CC(C4)C5)cc2)cc1	Negative drug	training
Ethinylestradiol	G03CA01 L02AA03	Oc1cc2c(cc1)[C@@]1[C@]([C@]3[C@@](C)([C@](O)(C#C)CC3)CC1)CC2	Negative drug	training
Levofloxacin	J01MA12 S01AE05	Fc1c(N2CCN(C)CC2)c2OC[C@](C)N3c2c(C(=O)C(C(=O)O)=C3)c1	Negative drug	validation
Esomeprazole	A02BC05	[S@](=O)(Cc1c(C)c(OC)c(C)cn1)c1[nH]c2c(n1)ccc(OC)c2	Negative drug	training
Sertraline	N06AB06	Clc1c(Cl)ccc([C@]2c3c([C@@](NC)CC2)cccc3)c1	Negative drug	training
Levothyroxine	H03AA01	Ic1c(Oc2cc(I)c(O)c(I)c2)c(I)cc(C[C@](N)C(=O)O)c1	Negative drug	training
Valsartan	C09CA03	O=C(O)[C@@](N(C(=O)CCCC)Cc1ccc(-c2c(-c3n[nH]nn3)cccc2)cc1)C(C)C	Negative drug	training
Venlafaxine	N06AX16	O(C)c1ccc(C(CN(C)C)C2(O)CCCCC2)cc1	Negative drug	validation
Fentanyl	N01AH01 N02AB03	O=C(N(c1ccccc1)C1CCN(CCc2ccccc2)CC1)CC	Negative drug	training
Clopidogrel	B01AC04	Clc1c([C@@](C(=O)OC)N2Cc3c(scc3)CC2)cccc1	Negative drug	training
Olmesartan	C09CA08	O=C(O)c1n(Cc2ccc(-c3c(-c4n[nH]nn4)cccc3)cc2)c(CCC)nc1C(O)(C)C	Negative drug	training
Clarithromycin	J01FA09	O(C)[C@@]1(C)[C@](O[C@]2[C@](O)[C@@](N(C)C)C[C@@](C)O2)[C@@](C)[C@](O[C@@]2O[C@@](C)[C@](O)[C@@](OC)(C)C2)[C@@](C)C(=O)O[C@](CC)[C@](O)(C)[C@](O)[C@@](C)C(=O)[C@](C)C1	Negative drug	validation
Escitalopram	N06AB10	Fc1ccc([C@]2(CCCN(C)C)OCc3c2ccc(C#N)c3)cc1	Negative drug	training
Lisinopril	C09AA03	O=C(O)[C@@](N[C@](C(=O)N1[C@](C(=O)O)CCC1)CCCCN)CCc1ccccc1	Negative drug	training
Apixaban	B01AF02	O=C(N)c1nn(-c2ccc(OC)cc2)c2C(=O)N(c3ccc(N4C(=O)CCCC4)cc3)CCc12	Negative drug	validation
Lorazepam	N05BA06	Clc1c(C2=NC(O)C(=O)Nc3c2cc(Cl)cc3)cccc1	Negative drug	training
Zolpidem	N05CF02	O=C(N(C)C)Cc1c(-c2ccc(C)cc2)nc2n1C=C(C)C=C2	Negative drug	training
Levetiracetam	N03AX14	O=C(N)[C@](CC)N1C(=O)CCC1	Negative drug	training
Zingiber officinale	ー	O=C(CC(O)CCCCC)CCc1cc(OC)c(O)cc1.O=C(O)c1cnccc1	Negative drug	training
Levonorgestrel	G03AC03 G03AD01	O=C1C=C2[C@@]([C@@]3[C@]([C@]4[C@@](CC)([C@](O)(C#C)CC4)CC3)CC2)CC1	Negative drug	training
Salicylic acid	D01AE12 S01BC08	O=C(O)c1c(O)cccc1	Negative drug	training
Ranitidine	A02BA02	S(CCN/C(/NC)=C/[N+](=O)[O-])Cc1oc(CN(C)C)cc1	Negative drug	training
Ribavirin	J05AP01	O=C(N)c1nn([C@]2[C@](O)[C@](O)[C@@](CO)O2)cn1	Negative drug	training
Exenatide	A10BJ01	S(CC[C@](NC(=O)[C@@](NC(=O)[C@@](NC(=O)[C@@](NC(=O)[C@@](NC(=O)[C@@](NC(=O)[C@@](NC(=O)[C@@](NC(=O)[C@@](NC(=O)[C@@](NC(=O)CNC(=O)[C@@](NC(=O)CNC(=O)[C@@](N)Cc1nc[nH]c1)CCC(=O)O)[C@](O)C)Cc1ccccc1)[C@](O)C)CO)CC(=O)O)CC(C)C)CO)CCCCN)CCC(=O)N)C(=O)N[C@](C(=O)N[C@](C(=O)N[C@](C(=O)N[C@](C(=O)N[C@](C(=O)N[C@](C(=O)N[C@](C(=O)N[C@](C(=O)N[C@](C(=O)N[C@](C(=O)N[C@](C(=O)N[C@](C(=O)N[C@](C(=O)N[C@](C(=…	Negative drug	training
Drospirenone	G03AC10	O=C1O[C@@]2([C@]3(C)[C@]([C@]4[C@@]([C@]5(C)C(=CC(=O)CC5)[C@]5[C@@]4C5)CC3)[C@]3[C@@]2C3)CC1	Negative drug	validation
Quetiapine	N05AH04	O(CCO)CCN1CCN(C2=Nc3c(Sc4c2cccc4)cccc3)CC1	Negative drug	validation
Varenicline	N07BA03 S01XA28	n1c2c(ncc1)cc1c(c2)C2CNCC1C2	Negative drug	training
Fingolimod	L04AE01	OCC(N)(CO)CCc1ccc(CCCCCCCC)cc1	Negative drug	training
Etonogestrel	G03AC08	O=C1C=C2[C@@]([C@]3C(=C)C[C@]4(CC)[C@](O)(C#C)CC[C@]4[C@@]3CC2)CC1	Negative drug	training
Risperidone	N05AX08	Fc1cc2onc(C3CCN(CCC=4C(=O)N5C(=NC=4C)CCCC5)CC3)c2cc1	Negative drug	training
Lamotrigine	N03AX09	Clc1c(Cl)cccc1-c1c(N)nc(N)nn1	Negative drug	validation
Dabigatran	B01AE07	O=C(O)CCN(C(=O)c1cc2nc(CNc3ccc(C(=N)N)cc3)n(C)c2cc1)c1ncccc1	Negative drug	validation
Telaprevir	J05AP02	O=C(NC1CC1)C(=O)[C@@](NC(=O)[C@]1N(C(=O)[C@@](NC(=O)[C@@](NC(=O)c2nccnc2)C2CCCCC2)C(C)(C)C)C[C@]2[C@@]1CCC2)CCC	Negative drug	training
Fumaric acid	D05AX01	O=C(O)/C=C/C(=O)O	Negative drug	training
Aripiprazole	N05AX12	Clc1c(Cl)cccc1N1CCN(CCCCOc2cc3NC(=O)CCc3cc2)CC1	Negative drug	training
Ritonavir	J05AE03	O=C(OCc1scnc1)N[C@]([C@@](O)C[C@@](NC(=O)[C@@](NC(=O)N(Cc1nc(C(C)C)sc1)C)C(C)C)Cc1ccccc1)Cc1ccccc1	Negative drug	validation
Olanzapine	N05AH03	CN1CCN(C2=Nc3c(Nc4sc(C)cc24)cccc3)CC1	Negative drug	training
Fluticasone	D07AC17 R01AD08 R03BA05	S(C(=O)[C@]1(O)[C@]2(C)[C@]([C@]3[C@@](F)([C@]4(C)C([C@@](F)C3)=CC(=O)C=C4)[C@@](O)C2)C[C@]1C)CF	Negative drug	training
Macitentan	C02KX04	Brc1cnc(OCCOc2c(c(NS(=O)(=O)NCCC)ncn2)-c2ccc(Br)cc2)nc1	Negative drug	training
Clozapine	N05AH02	Clc1cc2N=C(N3CCN(C)CC3)c3c(Nc2cc1)cccc3	Negative drug	validation
Glucose	B05CX01 V04CA02 V06DC01	OC[C@@]1[C@@](O)[C@](O)[C@@](O)C(O)O1	Negative drug	validation
Valproic acid	N03AG01	O=C(O)C(CCC)CCC	Negative drug	training
Ibrutinib	L01EL01	O=C(C=C)N1C[C@](n2nc(-c3ccc(Oc4ccccc4)cc3)c3c(N)ncnc23)CCC1	Negative drug	training
Phenylephrine	C01CA06 C05AX06 R01AA04 R01AB01 R01BA03 S01FB01 S01GA05	O[C@@](CNC)c1cc(O)ccc1	Negative drug	training
Naproxen	G02CC02 M01AE02 M02AA12	O=C(O)[C@@](C)c1cc2c(cc(OC)cc2)cc1	Negative drug	validation
Sitagliptin	A10BH01	FC(F)(F)c1n2c(nn1)CN(C(=O)C[C@](N)Cc1c(F)cc(F)c(F)c1)CC2	Negative drug	training
Montelukast	R03DC03	Clc1cc2nc(/C=C/c3cc([C@](SCC4(CC(=O)O)CC4)CCc4c(C(O)(C)C)cccc4)ccc3)ccc2cc1	Negative drug	training
Heparin	B01AB01 B01AB12 C05BA03 S01XA14	S(=O)(=O)(OCC1C(OC2C(OS(=O)(=O)O)C(O)C(OC3C(NS(=O)(=O)O)C(OS(=O)(=O)O)C(OC4C(OS(=O)(=O)O)C(O)C(O)C(C(=O)O)O4)C(CO)O3)C(C(=O)O)O2)C(O)C(NC(=O)C)C(O)O1)O	Negative drug	training
Bupropion	N06AX12	Clc1cc(C(=O)C(NC(C)(C)C)C)ccc1	Negative drug	training
Sodium lactate	A12CA	O=C([O-])C(O)C.[Na+]	Negative drug	validation
Ondansetron	A04AA01	O=C1C(Cn2c(C)ncc2)CCc2n(C)c3c(c12)cccc3	Negative drug	training
Buprenorphine	N02AE01 N07BC01	O(C)[C@]12[C@@]([C@](O)(C(C)(C)C)C)C[C@]3([C@]45c6c(c(O)ccc6C[C@]3N(CC3CC3)CC4)O[C@@]15)CC2	Negative drug	validation
Metronidazole	A01AB17 D06BX01 G01AF01 J01XD01 P01AB01	O=[N+]([O-])c1n(CCO)c(C)nc1	Negative drug	training
Benzoyl peroxide	D10AE01	O(OC(=O)c1ccccc1)C(=O)c1ccccc1	Negative drug	validation
Octisalate	ー	O=C(OCC(CCCC)CC)c1c(O)cccc1	Negative drug	training
Avobenzone	ー	O=C(CC(=O)c1ccc(C(C)(C)C)cc1)c1ccc(OC)cc1	Negative drug	training
Homosalate	ー	O=C(OC1CC(C)(C)CC(C)C1)c1c(O)cccc1	Negative drug	training
Oxybate sodium	N01AX11 N07XX04	O=C([O-])CCCO.[Na+]	Negative drug	validation
Mirtazapine	N06AX11	CN1CC2N(c3ncccc3Cc3c2cccc3)CC1	Negative drug	training
Octinoxate	D02BA02	O=C(OCC(CCCC)CC)/C=C/c1ccc(OC)cc1	Negative drug	training
Testosterone	G03BA03	O=C1C=C2[C@@](C)([C@@]3[C@]([C@]4[C@@](C)([C@@](O)CC4)CC3)CC2)CC1	Negative drug	training
Diphenhydramine	D04AA32 R06AA02	O(C(c1ccccc1)c1ccccc1)CCN(C)C	Negative drug	training
Bosentan	C02KX01	S(=O)(=O)(Nc1c(Oc2c(OC)cccc2)c(OCCO)nc(-c2ncccn2)n1)c1ccc(C(C)(C)C)cc1	Negative drug	validation
Erlotinib	L01EB02	O(CCOc1c(OCCOC)cc2ncnc(Nc3cc(C#C)ccc3)c2c1)C	Negative drug	validation
Piperacillin	J01CA12	O=C(N[C@@]1C(=O)N2[C@@](C(=O)O)C(C)(C)S[C@]12)[C@](NC(=O)N1C(=O)C(=O)N(CC)CC1)c1ccccc1	Negative drug	training
Cetirizine	R06AE07 S01GX12	Clc1ccc(C(N2CCN(CCOCC(=O)O)CC2)c2ccccc2)cc1	Negative drug	training
Moxifloxacin	J01MA14 S01AE07	Fc1c(N2C[C@]3NCCC[C@]3C2)c(OC)c2N(C3CC3)C=C(C(=O)O)C(=O)c2c1	Negative drug	training
Tazobactam	J01CG02	O=C(O)[C@]1[C@@](Cn2nncc2)(C)S(=O)(=O)[C@]2N1C(=O)C2	Negative drug	training
Vancomycin	A07AA09 J01XA01 S01AA28	Clc1c2Oc3c(O[C@]4[C@](O[C@@]5O[C@@](C)[C@@](O)[C@](N)(C)C5)[C@@](O)[C@](O)[C@@](CO)O4)c4Oc5c(Cl)cc([C@@](O)[C@]6C(=O)N[C@](C(=O)O)c7c(c(O)cc(O)c7)-c7c(O)ccc(c7)[C@](C(=O)N6)NC(=O)[C@](NC(=O)[C@](CC(=O)N)NC(=O)[C@](NC(=O)[C@](NC)CC(C)C)[C@](O)c(c1)cc2)c(c3)c4)cc5	Negative drug	training
Fampridine	N07XX07	Nc1ccncc1	Negative drug	training
Sofosbuvir	J05AP08	[P@@](=O)(OC[C@@]1[C@@](O)[C@](F)(C)[C@](N2C(=O)NC(=O)C=C2)O1)(Oc1ccccc1)N[C@](C(=O)OC(C)C)C	Negative drug	validation
Ciclosporin	L04AD01 S01XA18	O=C1N(C)[C@@]([C@](O)[C@@](C/C=C/C)C)C(=O)N[C@@](CC)C(=O)N(C)CC(=O)N(C)[C@@](CC(C)C)C(=O)N[C@@](C(C)C)C(=O)N(C)[C@@](CC(C)C)C(=O)N[C@@](C)C(=O)N[C@](C)C(=O)N(C)[C@@](CC(C)C)C(=O)N(C)[C@@](CC(C)C)C(=O)N(C)[C@]1C(C)C	Negative drug	training
Levodopa	N04BA01	O=C(O)[C@@](N)Cc1cc(O)c(O)cc1	Negative drug	training
Mycophenolic acid	L04AA06	O=C(O)CC/C(=C/Cc1c(OC)c(C)c2c(c1O)C(=O)OC2)/C	Negative drug	validation
Topiramate	N03AX11	S(=O)(=O)(OC[C@]12OC(C)(C)O[C@]1[C@@]1OC(C)(C)O[C@@]1CO2)N	Negative drug	validation
Valaciclovir	J05AB11	O=C(OCCOCn1c2N=C(N)NC(=O)c2nc1)[C@@](N)C(C)C	Negative drug	training
Nicotine	N07BA01	CN1[C@](c2cnccc2)CCC1	Negative drug	training
Lamivudine	J05AF05	O=C1N([C@]2O[C@@](CO)SC2)C=CC(N)=N1	Negative drug	training
Clonazepam	N03AE01	Clc1c(C2=NCC(=O)Nc3c2cc([N+](=O)[O-])cc3)cccc1	Negative drug	training
Fluoxetine	N06AB03	FC(F)(F)c1ccc(OC(CCNC)c2ccccc2)cc1	Negative drug	training
Carbidopa	N04	O=C(O)[C@@](NN)(Cc1cc(O)c(O)cc1)C	Negative drug	validation
Carbamazepine	N03AF01	O=C(N)N1c2c(cccc2)C=Cc2c1cccc2	Negative drug	training
Linezolid	J01XX08	Fc1c(N2CCOCC2)ccc(N2C(=O)O[C@@](CNC(=O)C)C2)c1	Negative drug	training
Nilotinib	L01EA03	FC(F)(F)c1cc(NC(=O)c2cc(Nc3nc(-c4cnccc4)ccn3)c(C)cc2)cc(-n2cc(C)nc2)c1	Negative drug	validation
Budesonide	A07EA06 D07AC09 R01AD05 R03BA02	O=C(CO)[C@]12[C@]3(C)[C@]([C@]4[C@@]([C@]5(C)C(=CC(=O)C=C5)CC4)[C@@](O)C3)C[C@]1OC(CCC)O2	Negative drug	training
Diazepam	N05BA01	Clc1cc2C(c3ccccc3)=NCC(=O)N(C)c2cc1	Negative drug	training
Promethazine	D04AA10 R06AD02	N(C(CN1c2c(Sc3c1cccc3)cccc2)C)(C)C	Negative drug	training
Deferasirox	V03AC03	O=C(O)c1ccc(-n2c(-c3c(O)cccc3)nc(-c3c(O)cccc3)n2)cc1	Negative drug	training
Spironolactone	C03DA01	S(C(=O)C)[C@]1[C@]2[C@]3[C@@](C)([C@@]4(OC(=O)CC4)CC3)CC[C@@]2[C@]2(C)C(=CC(=O)CC2)C1	Negative drug	training
Nicotinic acid	C04AC01 C10AD02	O=C(O)c1cnccc1	Negative drug	training
Isotretinoin	D10AD04 D10BA01	O=C(O)/C=C(\C=C\C=C(\C=C\C=1C(C)(C)CCCC=1C)/C)/C	Negative drug	training
Estradiol	G03CA03	Oc1cc2c(cc1)[C@@]1[C@]([C@]3[C@@](C)([C@@](O)CC3)CC1)CC2	Negative drug	training
Teriflunomide	L04AK02	FC(F)(F)c1ccc(NC(=O)/C(/C#N)=C(\O)/C)cc1	Negative drug	validation
Ambrisentan	C02KX02	O=C(O)[C@@](Oc1nc(C)cc(C)n1)C(OC)(c1ccccc1)c1ccccc1	Negative drug	training
[truncated: 281 more columns]
