# Supplementary material for: Development of a Medication-Related Osteonecrosis of the Jaw Prediction Model Using the FDA Adverse Event Reporting System Database and Machine Learning
Source: Pharmaceuticals (Basel). 2025 Mar 17;18(3):423. doi: 10.3390/ph18030423 (PMC11945420; doi:10.3390/ph18030423)
Supplement: Supplementary file 1 [file pharmaceuticals-18-00423-s001.zip › Supplementary Table S3.xlsx]

## Sheet: S3
Supplementary Table S3. Contribution of chemical structure descriptors in random forests.
No	Chemical structure descriptors	Number of branches	G^2	Proportion
1	ASA_P	7	7.07132	0.0871
2	PEOE_VSA_FHYD	3	1.38345	0.017
3	PEOE_VSA-5	3	1.13411	0.014
4	h_pavgQ	3	0.961386	0.0118
5	lip_acc	3	0.836239	0.0103
6	vsa_acc	2	2.65711	0.0327
7	vsa_pol	2	2.47584	0.0305
8	CASA-	2	1.71527	0.0211
9	chi1v	2	1.62167	0.02
10	zagreb	2	1.4182	0.0175
11	GCUT_SLOGP_1	2	1.38654	0.0171
12	SMR_VSA1	2	1.2288	0.0151
13	opr_nrot	2	1.07005	0.0132
14	npr1	2	1.03863	0.0128
15	b_heavy	2	1.03558	0.0128
16	KierA3	2	1.02607	0.0126
17	E_oop	2	1.00898	0.0124
18	SlogP_VSA8	2	0.987627	0.0122
19	E_tor	2	0.911622	0.0112
20	dipole	2	0.861646	0.0106
21	SMR_VSA2	2	0.835775	0.0103
22	PC+	2	0.799859	0.0099
23	vsurf_DW23	2	0.793255	0.0098
24	h_pKa	2	0.742898	0.0091
25	SMR_VSA0	2	0.723633	0.0089
26	PEOE_VSA+1	2	0.673015	0.0083
27	vsurf_DW13	2	0.66611	0.0082
28	vsurf_Wp5	2	0.64392	0.0079
29	a_hyd	2	0.627697	0.0077
30	BCUT_SMR_2	2	0.621156	0.0077
31	SlogP_VSA5	2	0.588388	0.0072
32	h_pstrain	2	0.482352	0.0059
33	BCUT_SMR_0	2	0.377761	0.0047
34	lip_don	2	0.356101	0.0044
35	chiral	2	0.320333	0.0039
36	rsynth	2	0.3159	0.0039
37	a_heavy	2	0.302695	0.0037
