# Supplementary material for: Development of a Medication-Related Osteonecrosis of the Jaw Prediction Model Using the FDA Adverse Event Reporting System Database and Machine Learning
Source: Pharmaceuticals (Basel). 2025 Mar 17;18(3):423. doi: 10.3390/ph18030423 (PMC11945420; doi:10.3390/ph18030423)
Supplement: Supplementary file 1 [file pharmaceuticals-18-00423-s001.zip › Supplementary Table S4.xlsx]

## Sheet: S4
Supplementary Table S4. Accuracy rate by therapeutic class of drugs incorporated into the MRONJ prediction model (all drug classes).
Drug Classes in the ATC Classification	ATC classification of 186 drugs in the QSAR analysis dataset	Classification results for the MRONJ prediction model
	Number of drugs (positive/negative)	Positive	Negative	Accuracy
L01E Protein kinase inhibitors	14 ( 11 / 3 )	13	1	0.75
L02B Hormone antagonists and related agents	7 ( 7 / 0 )	6	1	0.75
L01X Other antineoplastic agents	6 ( 6 / 0 )	5	1	0.714286
M05B Drugs affecting bone structure and mineralization	6 ( 6 / 0 )	6	0	1
L04A Immunosuppressants	9 ( 5 / 4 )	4	5	0.8
A11C Vitamin a and d, incl. combinations of the two	4 ( 4 / 0 )	4	0	1
H02A Corticosteroids for systemic use, plain	4 ( 4 / 0 )	4	0	1
L01C Plant alkaloids and other natural products	4 ( 4 / 0 )	4	0	1
R01A Decongestants and other nasal preparations for topical use	7 ( 3 / 4 )	5	2	0.555556
D07A Corticosteroids, plain	5 ( 3 / 2 )	5	0	0.428571
A07E Intestinal antiinflammatory agents	4 ( 3 / 1 )	4	0	0.6
C05A Agents for treatment of hemorrhoids and anal fissures for topical use	4 ( 3 / 1 )	3	1	1
S01B Antiinflammatory agents	4 ( 3 / 1 )	3	1	1
D07X Corticosteroids, other combinations	3 ( 3 / 0 )	3	0	1
L01B Antimetabolites	3 ( 3 / 0 )	2	1	0.5
S01C Antiinflammatory agents and antiinfectives in combination	3 ( 3 / 0 )	3	0	1
S02B Corticosteroids	3 ( 3 / 0 )	3	0	1
S03B Corticosteroids	3 ( 3 / 0 )	3	0	1
A01A Stomatological preparations	3 ( 2 / 1 )	2	1	1
L02A Hormones and related agents	3 ( 2 / 1 )	2	1	1
A12A Calcium	2 ( 2 / 0 )	2	0	1
A02B Drugs for peptic ulcer and gastro-oesophageal reflux disease (gord)	4 ( 1 / 3 )	0	4	0.6
D10A Anti-acne preparations for topical use	4 ( 1 / 3 )	1	3	1
R03B Other drugs for obstructive airway diseases, inhalants	3 ( 1 / 2 )	3	0	0.2
D05A Antipsoriatics for topical use	2 ( 1 / 1 )	1	1	1
A02A Antacids	1 ( 1 / 0 )	1	0	1
A11H Other plain vitamin preparations	1 ( 1 / 0 )	0	1	0
C02A Antiadrenergic agents, centrally acting	1 ( 1 / 0 )	1	0	1
G03X Other sex hormones and modulators of the genital system	1 ( 1 / 0 )	1	0	1
G04B Urologicals	1 ( 1 / 0 )	0	1	0
J01D Other beta-lactam antibacterials	1 ( 1 / 0 )	1	0	1
L01A Alkylating agents	1 ( 1 / 0 )	1	0	1
J05A Direct acting antivirals	8 ( 0 / 8 )	5	3	0.230769
N06A Antidepressants	7 ( 0 / 7 )	3	4	0.4
B01A Antithrombotic agents	6 ( 0 / 6 )	2	4	0.5
N03A Antiepileptics	6 ( 0 / 6 )	2	4	0.5
N05A Antipsychotics	5 ( 0 / 5 )	1	4	0.666667
G03A Hormonal contraceptives for systemic use	4 ( 0 / 4 )	1	3	0.6
S01A Antiinfectives	4 ( 0 / 4 )	0	4	1
A10B Blood glucose lowering drugs, excl. insulins	3 ( 0 / 3 )	1	2	0.5
C02K Other antihypertensives	3 ( 0 / 3 )	1	2	0.5
J01M Quinolone antibacterials [dg:dg01550]	3 ( 0 / 3 )	0	3	1
J01X Other antibacterials	3 ( 0 / 3 )	0	3	1
N07B Drugs used in addictive disorders	3 ( 0 / 3 )	1	2	0.5
R06A Antihistamines for systemic use	3 ( 0 / 3 )	0	3	1
S01X Other ophthalmologicals	3 ( 0 / 3 )	0	3	1
C09C Angiotensin ii receptor blockers (arbs), plain	2 ( 0 / 2 )	0	2	1
C10A Lipid modifying agents, plain	2 ( 0 / 2 )	0	2	1
D04A Antipruritics, incl. antihistamines, anesthetics, etc.	2 ( 0 / 2 )	0	2	1
G03C Estrogens	2 ( 0 / 2 )	0	2	1
J01C Beta-lactam antibacterials, penicillins	2 ( 0 / 2 )	2	0	0
J01E Sulfonamides and trimethoprim	2 ( 0 / 2 )	1	1	0.333333
N01A Anesthetics, general	2 ( 0 / 2 )	0	2	1
N02A Opioids	2 ( 0 / 2 )	1	1	0.333333
N02B Other analgesics and antipyretics	2 ( 0 / 2 )	0	2	1
N05B Anxiolytics	2 ( 0 / 2 )	0	2	1
N07X Other nervous system drugs	2 ( 0 / 2 )	0	2	1
S01G Decongestants and antiallergics	2 ( 0 / 2 )	0	2	1
A04A Antiemetics and antinauseants	1 ( 0 / 1 )	0	1	1
A07A Intestinal antiinfectives	1 ( 0 / 1 )	0	1	1
A12C Other mineral supplements	1 ( 0 / 1 )	1	0	0
B05C Irrigating solutions	1 ( 0 / 1 )	1	0	0
C01C Cardiac stimulants excl. cardiac glycosides	1 ( 0 / 1 )	0	1	1
C03A Low-ceiling diuretics, thiazides	1 ( 0 / 1 )	1	0	0
C03D Aldosterone antagonists and other potassium-sparing agents	1 ( 0 / 1 )	1	0	0
C04A Peripheral vasodilators	1 ( 0 / 1 )	0	1	1
C05B Antivaricose therapy	1 ( 0 / 1 )	0	1	1
C08C Selective calcium channel blockers with mainly vascular effects	1 ( 0 / 1 )	1	0	0
C09A Ace inhibitors, plain	1 ( 0 / 1 )	1	0	0
D01A Antifungals for topical use	1 ( 0 / 1 )	0	1	1
D02B Protectives against uv-radiation	1 ( 0 / 1 )	0	1	1
D06B Chemotherapeutics for topical use	1 ( 0 / 1 )	0	1	1
D10B Anti-acne preparations for systemic use	1 ( 0 / 1 )	0	1	1
G01A Antiinfectives and antiseptics, excl. combinations with corticosteroids	1 ( 0 / 1 )	0	1	1
G02C Other gynecologicals	1 ( 0 / 1 )	0	1	1
G03B Androgens	1 ( 0 / 1 )	0	1	1
H03A Thyroid preparations	1 ( 0 / 1 )	0	1	1
J01F Macrolides, lincosamides and streptogramins	1 ( 0 / 1 )	1	0	0
M01A Antiinflammatory and antirheumatic products, non-steroids	1 ( 0 / 1 )	0	1	1
M02A Topical products for joint and muscular pain	1 ( 0 / 1 )	0	1	1
N04 Anti-parkinson drugs	1 ( 0 / 1 )	1	0	0
N04B Dopaminergic agents	1 ( 0 / 1 )	1	0	0
N05C Hypnotics and sedatives	1 ( 0 / 1 )	0	1	1
P01A Agents against amoebiasis and other protozoal diseases	1 ( 0 / 1 )	0	1	1
R01B Nasal decongestants for systemic use	1 ( 0 / 1 )	0	1	1
R03D Other systemic drugs for obstructive airway diseases	1 ( 0 / 1 )	1	0	0
S01F Mydriatics and cycloplegics	1 ( 0 / 1 )	0	1	1
S02A Antiinfectives	1 ( 0 / 1 )	0	1	1
S03A Antiinfectives	1 ( 0 / 1 )	0	1	1
V03A All other therapeutic products	1 ( 0 / 1 )	0	1	1
V04C Other diagnostic agents	1 ( 0 / 1 )	1	0	0
V06D Other nutrients	1 ( 0 / 1 )	1	0	0
